# Supplementary material for: Profiling the Proteome of Cyst Nematode-Induced Syncytia on Tomato Roots
Source: Int J Mol Sci. 2021 Nov 10;22(22):12147. doi: 10.3390/ijms222212147 (PMC8625192; doi:10.3390/ijms222212147)
Supplement: Supplementary file 1 [file ijms-22-12147-s001.zip]

Archive with 3 entries (3 files):
- Table S1 The list of proteins identified in analysed samples.xlsx
- Table S2  Correlation of the occurence of  tomato syncytium-specific proteins to their putative orthologs in Arabidopsis cyst-nematode-induced transcriptomes.xlsx
- Table S3 Primers used in the qRT-PCR reactions.pdf
