# Supplementary material for: Profiling the Proteome of Cyst Nematode-Induced Syncytia on Tomato Roots
Source: Int J Mol Sci. 2021 Nov 10;22(22):12147. doi: 10.3390/ijms222212147 (PMC8625192; doi:10.3390/ijms222212147)
Supplement: Supplementary file 1 [file ijms-22-12147-s001.zip › Table S1 The list of proteins identified in analysed samples.xlsx]

## Sheet: Arkusz1
Table S1. The list of proteins identified in analysed samples.
SGN Accession no	Description
Identified in Syncytia 1 sample only (77):
Solyc04g077020.3.1	Tubulin alpha chain (AHRD V3.3 *** TBA_PRUDU)
Solyc07g020860.3.1	Peroxiredoxin (AHRD V3.3 *** D2D300_GOSHI)
Solyc10g006070.3.1	40S ribosomal protein S8 (AHRD V3.3 *** K4CXD9_SOLLC)
Solyc09g064450.3.1	NAD(P)-binding Rossmann-fold superfamily protein
Solyc01g100860.3.1	ADP-ribosylation factor (AHRD V3.3 *** ARF_VIGUN)
Solyc05g005690.1.1	Ribosomal protein S9, putative (AHRD V3.3 *** B9RYF4_RICCO)
Solyc12g099100.2.1	Dihydrolipoyl dehydrogenase (AHRD V3.3 *** K4DHT1_SOLLC)
Solyc05g053300.3.1	dihydrolipoamide dehydrogenase precursor
Solyc09g091180.3.1	Chaperonin CPN60, mitochondrial (AHRD V3.3 *** CH60A_ARATH)
Solyc12g010840.2.1	Ketol-acid reductoisomerase (AHRD V3.3 *** M1ADA6_SOLTU)
Solyc06g073310.3.1	60S ribosomal protein l9 (AHRD V3.3 *** E5GBD5_CUCME)
Solyc08g014000.3.1	lipoxygenase A
Solyc12g039120.2.1	40S ribosomal protein S19-like (AHRD V3.3 *** Q2VCJ6_SOLTU)
Solyc11g011470.2.1	NADH-ubiquinone dehydrogenase (AHRD V3.3 *** AT5G37510.1)
Solyc02g081700.1.1	Proteasome subunit alpha type (AHRD V3.3 *** K4BA40_SOLLC)
Solyc12g096300.2.1	40S ribosomal protein S6 (AHRD V3.3 *** K4DHA3_SOLLC)
Solyc06g008260.3.1	60S ribosomal protein L14, putative (AHRD V3.3 *** B9SS61_RICCO)
Solyc09g066430.3.1	60S ribosomal protein L14, putative (AHRD V3.3 *** B9SV21_RICCO)
Solyc07g016200.3.1	Proteasome subunit beta type (AHRD V3.3 *** K4CCD7_SOLLC)
Solyc12g095760.2.1	Pyrophosphate--fructose 6-phosphate 1-phosphotransferase subunit alpha (AHRD V3.3 *** K4DH49_SOLLC)
Solyc10g081130.2.1	Proteasome subunit alpha type (AHRD V3.3 *** K4D300_SOLLC)
Solyc10g078740.2.1	Enoyl reductase (AHRD V3.3 *** P93062_BRANA)
Solyc01g106210.3.1	Heat shock protein 70 (AHRD V3.3 *** B9HN74_POPTR)
Solyc01g099630.3.1	xyloglucan endotransglucosylase-hydrolase 1
Solyc11g011920.2.1	Glutamate decarboxylase (AHRD V3.3 *** B1Q3F1_SOLLC)
Solyc08g006880.3.1	Multidrug resistance protein ABC transporter family protein (AHRD V3.3 *** G7IP56_MEDTR)
Solyc06g069010.3.1	LeArcA1 protein
Solyc09g008280.2.1	S-adenosyl-L-methionine synthetase Z24743
Solyc06g082870.3.1	60S ribosomal protein L5-like protein (AHRD V3.3 *** T2DN67_PHAVU)
Solyc03g111200.3.1	Adenylate kinase family protein (AHRD V3.3 *** AT5G50370.1)
Solyc06g084230.3.1	40S ribosomal protein S24 (AHRD V3.3 *** K4CUG0_SOLLC)
Solyc02g067080.3.1	UDP-glucose 6-dehydrogenase family protein (AHRD V3.3 *** AT5G15490.1)
Solyc06g060400.3.1	Ribosomal protein L15 (AHRD V3.3 *** K4C6M0_SOLLC)
Solyc06g082650.3.1	60S ribosomal protein L10 (AHRD V3.3 *** RL10_SOLME)
Solyc06g009530.3.1	Carbohydrate-binding-like fold protein (AHRD V3.3 *** A0A097PPL4_SOLLC)
Solyc01g111510.3.1	Ascorbate peroxidase (AHRD V3.3 *** J9Z324_CAPFR)
Solyc06g009210.3.1	Ribosomal protein L19 (AHRD V3.3 *** K4C3V1_SOLLC)
Solyc04g049070.3.1	alpha glucosidase II
Solyc01g074030.3.1	Beta-glucosidase 01 (AHRD V3.3 *** B5M9E4_SOLLC)
Solyc07g049450.3.1	Protein disulfide isomerase family (AHRD V3.3 *** A9CPA7_SOYBN)
Solyc02g070640.3.1	60S ribosomal protein L18a (AHRD V3.3 *** Q3HRW8_SOLTU)
Solyc04g054980.3.1	PLAT domain-containing protein 1 (AHRD V3.3 *** PLAT1_ARATH)
Solyc09g007520.3.1	Peroxidase (AHRD V3.3 *** K4CQE1_SOLLC)
Solyc11g012110.2.1	60S ribosomal protein L6 (AHRD V3.3 *** RL6_MESCR)
Solyc01g073640.3.1	alcohol dehydrogenase-3,Pfam:PF13561
Solyc01g008330.3.1	Biotin Carboxylase (AHRD V3.3 *** A0A0R5QP93_SALMI)
Solyc04g010240.3.1	60S ribosomal protein L35 (AHRD V3.3 *** RL35_EUPES)
Solyc01g104950.3.1	LEXYL2
Solyc07g008560.3.1	Purple acid phosphatase (AHRD V3.3 *** K4CBX4_SOLLC)
Solyc06g005940.3.1	Protein disulfide-isomerase (AHRD V3.3 *** K4C376_SOLLC)
Solyc01g098000.3.1	Elongation factor 1-beta (AHRD V3.3 *** D7KES3_ARALL)
Solyc03g115760.3.1	Vesicle transport v-SNARE protein (AHRD V3.3 *** A0A0K0XR76_TOBAC)
Solyc07g006790.3.1	Acetyltransferase component of pyruvate dehydrogenase complex (AHRD V3.3 *** K4CBF0_SOLLC)
Solyc01g105070.3.1	LECEVI16G peroxidase precursor
Solyc02g077420.3.1	Phospholipase A1 (AHRD V3.3 *** A5YW95_CAPAN)
Solyc03g096360.3.1	60S ribosomal protein L35a (AHRD V3.3 *** B6VC50_VERFO)
Solyc04g077970.3.1	Adenine phosphoribosyltransferase-like (AHRD V3.3 *** Q2V997_SOLTU)
Solyc04g054710.3.1	aspartate aminotransferase (AHRD V3.3 *** AT2G22250.3)
Solyc01g010760.3.1	Mitochondrial outer membrane porin (AHRD V3.3 *** VDAC1_WHEAT)
Solyc01g079820.3.1	Peroxiredoxin (AHRD V3.3 *** Q5JBR7_IPOBA)
Solyc04g072240.3.1	Oxidoreductase family protein (AHRD V3.3 *** AT4G09670.1)
Solyc12g088760.1.1	Subtilisin-like protease (AHRD V3.3 *** W9SHY0_9ROSA)
Solyc10g076240.2.1	Peroxidase (AHRD V3.3 *** A0A0E0NC86_ORYRU)
Solyc03g111010.3.1	Glyceraldehyde-3-phosphate dehydrogenase (AHRD V3.3 *** K7WNY2_SOLTU)
Solyc08g074682.1.1	polyphenol oxidase precursor
Solyc10g084400.2.1	Glutathione S-transferase family protein (AHRD V3.3 *** AT5G02790.1)
Solyc04g080590.3.1	Proteasome subunit alpha type (AHRD V3.3 *** K4BVD8_SOLLC)
Solyc02g092440.3.1	Outer mitochondrial membrane protein porin (AHRD V3.3 *** B6SS48_MAIZE)
Solyc01g105370.3.1	Phospho-2-dehydro-3-deoxyheptonate aldolase (AHRD V3.3 *-* K4B2A9_SOLLC)
Solyc12g056960.2.1	Glucan 1,3-beta-glucosidase (AHRD V3.3 *** A0A151TZN5_CAJCA)
Solyc06g062380.3.1	Acid phosphatase-like protein 1 (AHRD V3.3 *** V9MHL3_9ROSA)
Solyc06g083180.3.1	40S ribosomal protein S8 (AHRD V3.3 *** K4CAH3_SOLLC)
Solyc08g074683.1.1	polyphenol oxidase precursor
Solyc05g053780.3.1	RNA binding protein-like protein (AHRD V3.3 *** Q3HVL3_SOLTU)
Solyc03g044150.3.1	Subtilisin-like protease (AHRD V3.3 *** A9XG40_TOBAC)
Solyc11g008510.2.1	60S ribosomal protein L38 (AHRD V3.3 *** RL38_SOLLC)
Solyc12g098540.2.1	Apyrase (AHRD V3.3 *** APY_SOLTU)
Identified in both samples Syncytia 1 and Syncytia 2 (48):
Solyc03g078400.3.1	actin
Solyc06g005060.3.1	elongation factor 1-alpha
Solyc09g010630.3.1	HSC2-like
Solyc10g005510.3.1	Glyceraldehyde-3-phosphate dehydrogenase (AHRD V3.3 *** K4CX83_SOLLC)
Solyc01g103510.3.1	60S ribosomal protein L3 (AHRD V3.3 *** W9S5Y9_9ROSA)
Solyc04g011390.1.1	histone H4 (AHRD V3.3 *** AT2G28740.1)
Solyc01g111450.3.1	LEY14339 proteasome, alpha subunit
Solyc00g009020.3.1	MALE GAMETOPHYTE DEFECTIVE 1 (AHRD V3.3 *** AT2G21870.1)
Solyc04g074480.3.1	DAHP synthase 2 precursor
Solyc01g028810.3.1	Chaperonin-60 beta subunit (AHRD V3.3 *** P93570_SOLTU)
Solyc06g051310.3.1	Clathrin heavy chain (AHRD V3.3 *** K4C5S4_SOLLC)
Solyc11g071640.2.1	Beta-glucosidase (AHRD V3.3 *** A0A0B4PJM3_SOYBN)
Solyc04g008740.3.1	Pyruvate kinase (AHRD V3.3 *** K4BP30_SOLLC)
Solyc06g068320.3.1	tRNA synthetase-related family protein (AHRD V3.3 *** B9GTA1_POPTR)
Solyc07g009140.3.1	26S proteasome regulatory subunit Rpn7 (AHRD V3.3 *** AT4G24820.2)
Solyc06g073190.3.1	fructokinase 2
Solyc03g118040.3.1	calnexin
Solyc08g016510.3.1	Proteasome subunit alpha type (AHRD V3.3 *** M1AKV3_SOLTU)
Solyc11g005680.2.1	Ribosomal protein S13 (AHRD V3.3 *** A0A103XPA4_CYNCS)
Solyc01g103220.3.1	Cytochrome c (AHRD V3.3 *** CYC_SOLTU)
Solyc09g075290.3.1	60S ribosomal protein L18, putative (AHRD V3.3 *** B9SAT7_RICCO)
Solyc05g053810.3.1	Serine hydroxymethyltransferase (AHRD V3.3 *** M1BAA6_SOLTU)
Solyc01g008950.3.1	Calmodulin 1
Solyc03g121070.3.1	hexokinase
Solyc11g066130.1.1	osmotin
Solyc08g062660.3.1	Ran binding protein-1
Solyc11g011330.2.1	Alcohol dehydrogenase, putative (AHRD V3.3 *** B9T7R7_RICCO)
Solyc04g082140.3.1	pectinesterase
Solyc12g017460.1.1	GDSL esterase/lipase (AHRD V3.3 *** A0A199UFA2_ANACO)
Solyc09g090980.3.1	Major allergen Mal d 1 (AHRD V3.3 *** Q84LA7_MALDO)
Solyc10g076210.2.1	Peroxidase (AHRD V3.3 *** K4D1W3_SOLLC)
Solyc09g059040.3.1	fructose 1,6-bisphosphate aldolase
Solyc03g118020.3.1	Nuclease domain-containing protein 1 (AHRD V3.3 *** A0A0B2RH39_GLYSO)
Solyc07g065280.3.1	NADH-ubiquinone oxidoreductase subunit (AHRD V3.3 *** A0A1D1ZJA2_9ARAE)
Solyc06g008620.1.1	LOW QUALITY:tolB protein-like protein (AHRD V3.3 *** AT4G01870.2)
Solyc06g071000.3.1	aldehyde dehydrogenase 12A1 (AHRD V3.3 *** AT5G62530.1)
Solyc04g064880.3.1	Pathogen-related protein (AHRD V3.3 *** A0A1D1XC89_9ARAE)
Solyc07g016150.3.1	Elongation factor 1-beta (AHRD V3.3 *** A0A072UHR3_MEDTR)
Solyc06g071100.3.1	Plasma membrane ATPase (AHRD V3.3 *** M1D6E0_SOLTU)
Solyc04g082200.2.1	LOW QUALITY:dehydrin
Solyc10g083720.2.1	Pyruvate kinase family protein (AHRD V3.3 *** AT3G52990.1)
Solyc05g046010.3.1	Peroxidase (AHRD V3.3 *** K4C0T4_SOLLC)
Solyc10g086190.2.1	Adenosine kinase, putative (AHRD V3.3 *** B9T0A9_RICCO)
Solyc06g007200.3.1	Protein phosphatase 2C (AHRD V3.3 *** Q3V656_SOLTU)
Solyc01g100030.4.1	deoxyuridine triphosphatase
Solyc03g044097.1.1	Peroxidase (AHRD V3.3 *** K4BG30_SOLLC)
Solyc07g041970.3.1	Subtilisin-like protease (AHRD V3.3 *** W9R6D5_9ROSA)
Solyc12g094620.2.1	catalase
Identified in Syncytia 2 sample only (23):
Solyc09g010100.3.1	30S ribosomal protein S11 (AHRD V3.3 *** A0A0K9PVQ7_ZOSMR)
Solyc02g063070.3.1	tft4
Solyc04g074510.3.1	tft3 14-3-3
Solyc07g007600.3.1	vacuolar-type H+-pyrophosphatase
Solyc06g072120.3.1	40S ribosomal protein SA (AHRD V3.3 *** K4C8T4_SOLLC)
Solyc03g119040.3.1	LeArcA2 protein containing 7 WD40 repeats
Solyc05g005710.3.1	spermidine synthase
Solyc02g086880.3.1	formate dehydrogenase
Solyc07g008370.3.1	60S ribosomal protein L7 (AHRD V3.3 *** A0A072VPV6_MEDTR)
Solyc12g094460.2.1	L-ascorbate oxidase like (AHRD V3.3 *** A0A0B2RKV6_GLYSO)
Solyc03g096540.3.1	PLAT domain-containing protein 1 (AHRD V3.3 *** PLAT1_ARATH)
Solyc00g072400.3.1	Peroxidase (AHRD V3.3 *** M1BV77_SOLTU)
Solyc05g056390.2.1	10 kDa chaperonin (AHRD V3.3 *** CH10_BRANA)
Solyc01g096580.3.1	ribosomal protein S10p/S20e family protein
Solyc01g087540.3.1	imidazolonepropionase (Protein of unknown function, DUF642) (AHRD V3.3 *** AT2G41810.1)
Solyc04g076060.3.1	tft10
Solyc06g007670.3.1	60S ribosomal protein L5 (AHRD V3.3 *** RL5_CUCSA)
Solyc10g007290.3.1	Phosphoenolpyruvate carboxylase (AHRD V3.3 *** CAPP_TOBAC)
Solyc07g053280.3.1	Ketol-acid reductoisomerase (AHRD V3.3 *** K4CFM5_SOLLC)
Solyc05g046030.3.1	Peroxidase (AHRD V3.3 *** K4C0T6_SOLLC)
Solyc01g104700.3.1	Ran protein/TC4 protein ran2b
Solyc06g074430.3.1	60s acidic ribosomal protein-like protein (AHRD V3.3 *** Q3HVP0_SOLTU)
Solyc02g014310.3.1	glycine rich protein X55695
Identified in both samples Roots 1 and Roots 2 (7):
Solyc11g069700.2.1	Elongation factor 1-alpha (AHRD V3.3 *** EF1A_SOLLC)
Solyc06g071920.3.1	Glyceraldehyde-3-phosphate dehydrogenase (AHRD V3.3 *** C9DRQ8_SOLCH)
Solyc10g077010.2.1	Calmodulin 3
Solyc11g069430.2.1	plasma membrane intrinsic protein 2.6
Solyc06g068860.3.1	Alpha-mannosidase (AHRD V3.3 *** E0XN34_SOLLC)
Solyc01g080010.2.1	xyloglucan endoglucanase inhibitor
Solyc07g064240.3.1	Early nodulin-like protein (AHRD V3.3 *** A0A072VAV5_MEDTR)
