# Supplementary material for: Profiling the Proteome of Cyst Nematode-Induced Syncytia on Tomato Roots
Source: Int J Mol Sci. 2021 Nov 10;22(22):12147. doi: 10.3390/ijms222212147 (PMC8625192; doi:10.3390/ijms222212147)
Supplement: Supplementary file 1 [file ijms-22-12147-s001.zip › Table S2 Correlation of the occurence of tomato syncytium-specific proteins to their putative orthologs in Arabidopsis cyst-nematode-induced transcriptomes.xlsx]

## Sheet: Arkusz2
Table S2. Correlation of the occurence of tomato syncytium-specific proteins to their putative orthologs in Arabidopsis cyst-nematode-induced transcriptomes. Red fields - transcripts induced, green fields - transcripts suppressed (log2 fold change), grey fields - no change. p≤0.05
Tomato genes encoding proteins found in syncytial tissues only	Definition	Arabidopsis closest homologs	Szakasits et al., 2009	Matuszkiewicz et al., 2018
Solyc00g009020	MALE GAMETOPHYTE DEFECTIVE 1 (AHRD V3.3 *** AT2G21870.1)	AT2G21870	No	No
Solyc01g008950	Calmodulin 1	AT2G15680	No	N/A
		AT3G51920	-0.8	-1.199
		AT5G17480	No	No
		AT5G39670	No	No
Solyc01g028810	Chaperonin-60 beta subunit (AHRD V3.3 *** P93570_SOLTU)	AT5G56500	3.1	No
Solyc01g100030	deoxyuridine triphosphatase	AT3G46940	1.3	No
Solyc01g103220	Cytochrome c (AHRD V3.3 *** CYC_SOLTU)	AT1G22840	1.9	No
		AT4G10040	2.8	No
Solyc01g103510	60S ribosomal protein L3 (AHRD V3.3 *** W9S5Y9_9ROSA)	AT1G43170	No	No
		AT1G61580	No	No
Solyc01g111450	LEY14339 proteasome, alpha subunit; PAD1	AT3G51260	3	No
		AT5G66140	2.1	No
Solyc03g044097	Peroxidase (AHRD V3.3 *** K4BG30_SOLLC)	no close homologue	N/A	N/A
Solyc03g078400	actin	AT1G49240	-2.2	-0.744
		AT2G42090	No	No
		AT3G18780	No	-0.89
Solyc03g118020	Nuclease domain-containing protein 1 (AHRD V3.3 *** A0A0B2RH39_GLYSO)	AT5G07350	No	No
		AT5G61780	No	No
Solyc03g118040	calnexin; CNX61.0	AT5G07340	2	No
		AT5G61790	No	No
Solyc03g121070	hexokinase	AT2G19860	No	No
		AT4G29130	No	No
Solyc04g008740	Pyruvate kinase (AHRD V3.3 *** K4BP30_SOLLC)	AT5G08570	1.6	No
		AT5G63680	No	No
Solyc04g011390	histone H4 (AHRD V3.3 *** AT2G28740.1)	AT1G07660	No	No
		AT1G07820	No	No
Solyc04g064880	Pathogen-related protein (AHRD V3.3 *** A0A1D1XC89_9ARAE)	no close homologue	N/A	N/A
Solyc04g074480	DAHP synthase 2 precursor	AT1G22410	No	0.677
Solyc04g082140	L-ascorbate oxidase homolog	AT1G21850	No	No
		AT1G21860	No	No
		AT4G22010	No	No
		AT4G38420	No	1.644
Solyc04g082200	LOW QUALITY:dehydrin	no close homologue	N/A	N/A
Solyc05g046010	Peroxidase (AHRD V3.3 *** K4C0T4_SOLLC)	AT1G05260	-9	-1.769
		AT3G21770	-1.6	N/A
		AT4G11290	-7	-1.807
Solyc05g053810	Serine hydroxymethyltransferase (AHRD V3.3 *** M1BAA6_SOLTU)	AT4G13890	No	No
		AT4G13930	No	No
Solyc06g005060	elongation factor 1-alpha	AT1G07920	No	No
		AT1G07940	No	No
Solyc06g007200	Protein phosphatase 2C (AHRD V3.3 *** Q3V656_SOLTU)	AT3G51800	1.8	N/A
Solyc06g008620	LOW QUALITY:tolB protein-like protein (AHRD V3.3 *** AT4G01870.2)	AT4G01870	No	No
Solyc06g051310	Clathrin heavy chain (AHRD V3.3 *** K4C5S4_SOLLC)	AT3G08530	No	N/A
		AT3G11130	No	No
Solyc06g068320	tRNA synthetase-related family protein (AHRD V3.3 *** B9GTA1_POPTR)	AT3G62120	No	N/A
Solyc06g071000	aldehyde dehydrogenase 12A1 (AHRD V3.3 *** AT5G62530.1)	AT5G62530	2.6	0.931
Solyc06g071100	Plasma membrane ATPase (AHRD V3.3 *** M1D6E0_SOLTU)	AT3G47950	No	No
		AT5G62670	3.4	No
Solyc06g073190	fructokinase 2	AT1G06020	No	No
		AT1G06030	No	4.193
		AT1G50390	No	No
		AT2G31390	No	No
		AT3G59480	1.2	N/A
Solyc07g009140	26S proteasome regulatory subunit Rpn7 (AHRD V3.3 *** AT4G24820.2)	AT4G24820	No	No
Solyc07g016150	Elongation factor 1-beta (AHRD V3.3 *** A0A072UHR3_MEDTR)	AT1G30230	No	No
		AT2G18110	No	No
Solyc07g041970	Subtilisin-like protease (AHRD V3.3 *** W9R6D5_9ROSA)	AT2G05920	No	0.677
Solyc07g065280	NADH-ubiquinone oxidoreductase subunit (AHRD V3.3 *** A0A1D1ZJA2_9ARAE)	AT4G16450	0.7	No
Solyc08g016510	Proteasome subunit alpha type (AHRD V3.3 *** M1AKV3_SOLTU)	AT1G53850	1.3	No
		AT3G14290	1.4	No
Solyc08g062660	Ran binding protein-1	AT1G07140	No	No
		AT2G30060	0.9	No
		AT5G58590	2.4	No
Solyc09g010630	HSC2-like	AT1G56410	No	N/A
		AT3G09440	No	N/A
		AT5G02490	2.1	1.316
		AT5G02500	0.9	No
Solyc09g059040	fructose 1,6-bisphosphate aldolase	AT4G13010	No	No
Solyc09g075290	60S ribosomal protein L18, putative (AHRD V3.3 *** B9SAT7_RICCO)	AT3G05590	2.1	No
		AT5G27850	1.8	No
Solyc09g090980	Major allergen Mal d 1 (AHRD V3.3 *** Q84LA7_MALDO)	no close homologue	N/A	N/A
Solyc10g005510	Glyceraldehyde-3-phosphate dehydrogenase (AHRD V3.3 *** K4CX83_SOLLC)	AT1G16300	No	No
		AT1G79530	No	-0.582
Solyc10g076210	Peroxidase (AHRD V3.3 *** K4D1W3_SOLLC)	no close homologue	N/A	N/A
Solyc10g083720	Pyruvate kinase family protein (AHRD V3.3 *** AT3G52990.1)	AT2G36580	No	No
		AT3G52990	No	N/A
Solyc10g086190	Adenosine kinase, putative (AHRD V3.3 *** B9T0A9_RICCO)	AT3G09820	2	N/A
		AT5G03300	1.1	No
Solyc11g005680	Ribosomal protein S13 (AHRD V3.3 *** A0A103XPA4_CYNCS)	AT1G22780	2.1	-0.677
		AT1G34030	3.3	No
		AT4G09800	1.1	No
Solyc11g011330	Alcohol dehydrogenase, putative (AHRD V3.3 *** B9T7R7_RICCO)	AT4G37970	2.1	0.916
Solyc11g066130	osmotin	AT2G28790	No	No
Solyc11g071640	Beta-glucosidase (AHRD V3.3 *** A0A0B4PJM3_SOYBN)	AT5G20940	No	No
		AT5G20950	No	No
Solyc12g017460	GDSL esterase/lipase (AHRD V3.3 *** A0A199UFA2_ANACO)	AT5G03980	No	No
Solyc12g094620	catalase	AT1G20630	3.7	No
